# Supplementary material for: Differences between fellow eyes of acute and chronic primary angle closure (glaucoma): An ultrasound biomicroscopy quantitative study
Source: PLoS One. 2018 Feb 15;13(2):e0193006. doi: 10.1371/journal.pone.0193006 (PMC5814014; doi:10.1371/journal.pone.0193006)
Supplement: S1 File — (XLSX) [file pone.0193006.s001.xlsx]

## Sheet: Sheet1
group	gender(M=1;F=2)	age	IOP	drug	C/D ratio	Closed angles (clock-hours)	AOD500	TISA	TAIA	TPIA	IT500	ICmax	TCPD	ICPD	TCA	根部附着点	CBT0	CBTmax	CBT500	ACD	PD	ACW	VL	AL	CCT	LEN	K1	K2
APACG	1	72	17	0	0.5	0	0.0685	0.035	8.275	51.635	0.3925	0.299	0.52	0.075	60.7575	0.131	0.954	1.0325	0.86425	1.85	3.99	11.16	0.95	23.18	520	4.72	43.17	44.32
APACG	1	86	16	0	0.3	0	0.11075	0.08575	14.5825	57.3975	0.334	0.5275	0.79075	0.3975	101.058	0.22775	0.75675	0.8615	0.77325	1.81	3.26	11.08	1.31	25.09	549	5.3	45.08	45.44
APACG	2	45	12	0	0.4	0	0.051	0.0225	7.4	43.5925	0.32325	0.17075	0.43725	0.05075	53.875	0.0375	0.87325	0.9685	0.8135	1.52	3.79	11.06	1.11	22.44	514	4.43	41.93	44.06
APACG	1	64	15	0	0.4	0	0.085	0.05575	11.215	56.89	0.43225	0.449	0.56	0.06425	60.7475	0.18	1.08575	1.14925	0.9275	1.51	2.47	11.57	1.43	22.26	579	5.16	43.8	44.61
APACG	2	70	16	0	0.3	0	0.08075	0.03325	9.7575	53.615	0.37325	0.25325	0.549	0.11175	59.075	0.08	0.93325	1.0065	0.8375	2.05	2.56	11.13	1.01	22.42	566	4.76	44.82	44.92
APACG	2	84	16	0	0.3	0	0.066	0.0325	8.425	52.2325	0.361	0.32325	0.46	0	58.0425	0.08925	1.0275	1.10725	0.85825	1.98	3.58	11.14	0.99	23.61	585	4.85	42.14	43.65
APACG	2	61	16	0	0.3	2	0.04825	0.0215	7.075	43.59	0.32775	0.3275	0.60175	0.26925	58.2825	0.03825	0.80975	0.931	0.80925	2.2	3.94	10.89	0.85	22.73	489	4.63	44.83	45.22
APACG	2	49	17	0	0.3	3	0.0325	0.015	5.935	49.1825	0.40675	0.2625	0.52575	0.07675	59.4425	0.0425	1.086	1.23	0.97825	1.9	2.96	11.41	1.1	22.07	539	5.08	43.39	43.75
APACG	1	64	12	0	0.3	0	0.05675	0.0375	8.815	48.61	0.381	0.39825	0.58	0.214	64.585	0.1235	0.98225	1.04725	0.90575	2	2.05	11.49	1.01	22.81	577	4.85	42.76	43.99
APACG	2	84	18	0	0.3	1	0.08175	0.0415	10.575	38.4675	0.27725	0.39575	0.3735	0.02075	40.74	0.21675	0.80175	0.901	0.772	1.55	3.29	11.01	1.23	21.91	492	5.37	45.8	46.55
APACG	2	65	13	0	0.4	0	0.02175	0.0175	4.525	41.6025	0.36475	0.3225	0.42825	0.07	51.6925	0.065	0.9865	1.14725	0.8015	1.58	4.17	11.53	1.22	22.23	506	5.51	42.89	43.57
APACG	1	60	19	0	0.3	0	0.03325	0.02325	5.285	42.2925	0.3675	0.365	0.43425	0.01925	43.2825	0.07075	0.955	1.02525	0.74425	1.74	2.58	10.96	1.02	21.79	510	5.01	44.12	44.62
APACG	2	72	20	0	0.3	0	0.05475	0.03175	7.525	58.1	0.46425	0.3525	0.62275	0.156	75.29	0.085	0.73175	0.87	0.76425	1.63	4.29	10.76	1.15	20.66	516	5.27	48.61	49.67
APACG	2	64	18	0	0.4	2	0.08825	0.03575	10.55	42.435	0.30575	0.33975	0.50075	0.135	47.7	0.0675	1.035	1.181	0.8865	1.77	2.53	11.04	1.03	22.81	559	4.11	42.42	43.08
APACG	2	69	14	0	0.3	0	0.16075	0.07175	17.56	48.885	0.306	0.375	0.4675	0.03925	50.6975	0.14925	0.824	0.87825	0.71675	1.83	2.49	10.85	1.12	21.78	532	4.83	45.95	46.51
APACG	2	62	9	0	0.3	0	0.074	0.04825	8.5175	53.16	0.3975	0.431	0.535	0.10925	64.2325	0.1525	0.84575	0.95275	0.75025	1.68	3.09	10.57	1.22	20.9	524	5.22	43.81	45.08
APACG	1	79	13	0	0.4	0	0.03	0.0125	3.94	61.7425	0.47225	0.26575	0.5425	0.045	59.9425	0.09825	0.99425	1.139	0.874	2.17	3.77	11.81	1.06	23.8	586	5.3	42.9	43.28
APACG	1	54	19	0	0.4	2	0.02175	0.01075	3.435	40.4575	0.3075	0.33825	0.3675	0	38.875	0.0235	0.8325	0.955	0.72	1.87	2.39	11.78	1.09	23.15	568	4.87	41.76	43.24
APACG	2	66	17	0	0.3	0	0.0925	0.04	9.9425	61.44	0.43225	0.18575	0.61825	0.11575	69.74	0.04975	0.96075	1.02	0.95175	2.03	3.43	11.46	0.74	22.24	585	4.28	41.84	44.83
APACG	2	51	14	0	0.3	3	0.0025	0.00425	0.7425	35.915	0.305	0.29425	0.41175	0.09475	43.4075	0.0075	0.78825	0.8565	0.68925	1.69	2.92	10.85	1.08	21.32	574	4.86	45.74	46.12
APACG	2	72	20	0	0.3	0	0.075	0.04325	9.7725	44.24	0.299	0.42675	0.74575	0.45075	95.4925	0.09325	0.80825	0.9285	0.85825	1.79	3.82	10.76	1.39	18.88	527	5.01	50.17	51.06
APACG	2	59	16	1	0.3	0	0.15025	0.051	15.84	58.6575	0.38825	0.225	0.62	0.131	73.575	0.12325	1.0175	1.23225	1.1425	2.46	3.34	11.93	0.71	22.8	563	4.48	44.76	45.6
APACG	2	48	12	0	0.5	5	0.08975	0.02425	8.1025	53.985	0.37475	0.236	0.5525	0.10075	64.7675	0.015	1.05675	1.12325	1.05	2.3	3.66	11.59	0.57	23.01	500	4.07	42.58	43.51
APACG	2	58	14	0	0.4	2	0.07575	0.024	8.55	59.04	0.421	0.276	0.6535	0.12925	75.6175	0.02575	0.919	1.0515	0.7785	2.02	3.32	11.06	1.08	21.79	523	4.76	45.47	45.99
APACG	1	61	20	0	0.4	3	0.0275	0.01175	3.09	43.2925	0.3535	0.33575	0.49425	0.1075	52.8175	0.03925	0.6465	0.78925	0.65425	1.66	4.49	11.01	1.01	20.37	569	5.11	44.47	46.66
APACG	2	59	12	0	0.3	0	0.08575	0.035	9.9425	52.5325	0.3615	0.36525	0.58175	0.15925	64.9225	0.1075	0.964	1.041	0.88275	1.67	3.78	10.82	1.02	22.31	520	4.91	43.88	45.47
APACG	2	69	16	0	0.3	0	0.04575	0.02575	5.25075	40	0.31575	0.3865	0.62175	0.29725	62.375	0.074325	0.85	0.9675	0.75425	1.77	2.38	11.37	1.4	22.16	534	5.38	43.62	46.06
APACG	2	69	10	0	0.3	0	0.065	0.0185	6.76	46.665	0.324	0.41925	0.56025	0.17825	57.9175	0.00925	0.9865	1.0775	0.88675	2.02	2.18	12.35	1.05	22.8	528	4.86	43.98	44.8
APACG	2	69	19	0	0.4	1	0.05075	0.021	5.21	44.89	0.3655	0.3985	0.489	0.10175	52.4675	0.0675	0.86	0.94575	0.8215	1.79	4.05	11.59	1.29	22.27	527	5.15	43.16	43.64
APACG	2	78	8	0	0.3	0	0.0325	0.0325	4.3825	38.775	0.33675	0.38975	0.51575	0.16225	57.3675	0.1365	0.8065	0.91075	0.82425	1.68	2.54	11.12	1.03	22.6	470	4.83	43.15	43.66
APACG	2	77	18	0	0.4	1	0.04075	0.024	5.3325	51.0775	0.40175	0.26925	0.54575	0.14175	65.8775	0.0935	0.69425	0.8315	0.724	1.77	4.56	12.07	1.177	23.75	574	5.11	41.75	42.07
APACG	2	54	20	0	0.6	1	0	0	0	35.525	0.30825	0.20675	0.5525	0.2735	57.0725	0	0.7385	0.8625	0.74675	1.78	3.06	11.58	1	22.54	595	4.99	42.62	45.9
APACG	2	64	21	0	0.3	0	0.1535	0.07825	14.5025	56.2425	0.41775	0.20925	0.54825	0	50.835	0.26725	0.9475	1.12775	0.791	2.23	4.77	12.19	0.97	23.34	555	4.55	41.87	42.06
APACG	2	60	15	0	0.3	0	0.07075	0.05175	7.2825	42.7325	0.35	0.27	0.425	0	39.03	0.205	0.748	0.8365	0.669	1.41	2.6	10.24	1.05	22.02	587	5.06	43.83	44.8
APACG	2	71	18	0	0.3	1	0.0075	0.0165	1.575	40.81	0.3585	0.3825	0.49675	0.119	51.81	0.06675	0.96575	1.05175	0.89325	1.68	2.88	11.05	1.25	21.73	503	4.63	44.43	45.63
APACG	1	68	20	0	0.5	0	0.045	0.0225	5.59	45.475	0.36425	0.29575	0.56575	0.175	67.7975	0.09025	0.92925	1.02	0.87575	1.76	2.87	11.18	1.13	22.31	513	4.7	43.68	44.51
APACG	2	66	22	2	0.4	0	0.005	0.0025	1.0175	40.9325	0.36075	0.20425	0.531	0.15275	59.6225	0.01175	0.84825	0.97575	0.78425	1.75	3.74	11.01	1.2	22.14	531	4.78	44.12	46.44
APACG	1	68	13	0	0.6	2	0.0775	0.035	10.8675	47.925	0.35425	0.37175	0.46675	0.055	55.06	0.14325	0.82075	0.905	0.68	1.89	3.91	12.14	1.3	23.37	535	5.5	42.48	43.14
APACG	1	64	18	0	0.3	4	0.05675	0.02925	6.74	42.7525	0.28775	0.276	0.5275	0.185	62.0325	0.0865	0.744	0.8385	0.73825	1.52	3.19	10.46	0.78	22.38	607	4.66	45.11	45.68
APACG	2	58	18	0	0.6	2	0.0825	0.03925	11.7325	50.525	0.2975	0.3015	0.4665	0.09325	57.6325	0.1085	0.78175	0.88075	0.75275	1.86	2.8	10.88	1.1	22.01	545	5.48	44.47	45.59
APACG	2	52	17	0	0.4	0	0.15075	0.0515	16.775	55.81	0.346	0.2775	0.49325	0.02325	56.2	0.06925	0.98675	1.12325	0.95325	2.53	3.86	11.41	0.83	22.57	526	4.48	43.42	44.53
APACG	2	65	15	0	0.3	3	0.016	0.0125	2.89075	34.945	0.32075	0.3435	0.4725	0.13825	48.0925	0.02425	0.9385	1.071	1.01	1.69	3.64	10.83	1	21.44	491	4.63	45.4	46.26
APACG	2	56	16	0	0.3	0	0.05575	0.01925	6.84	40.8325	0.29275	0.31925	0.50025	0.16175	57.6575	0.07825	0.99075	1.12325	0.996	1.75	2.5	11.08	1.27	21.68	532	4.85	45.15	45.68
APACG	2	72	16	0	0.3	2	0.0665	0.01675	9.56	48.015	0.3655	0.19825	0.56975	0.145	62.5475	0.0275	0.90425	0.9935	0.82	1.68	4.66	11.14	1.15	21.76	540	4.04	45.61	45.73
APACG	2	69	12	0	0.4	0	0.06925	0.0275	8.1725	44.3475	0.342	0.274	0.42325	0.03475	47.1575	0.13325	1.03325	1.15	0.999	1.52	3.18	10.86	1.35	21.67	501	4.86	43.53	43.73
APACG	2	76	21	0	0.5	0	0.0575	0.02825	9.385	40.125	0.3075	0.31275	0.41825	0.06575	46.2925	0.04825	0.9525	1.05	0.91825	1.81	3.31	10.95	1.02	23.3	458	4.83	43.92	44.89
APACG	2	66	17	0	0.6	5	0.02	0.00575	2.3175	41.1825	0.35925	0.31825	0.45825	0.11525	45.26	0.0465	1.0925	1.22175	0.9225	1.6	3.26	11.02	1.07	22.06	526	3.04	43	43.32
CPACG	2	60	9	2	0.5	3	0.05325	0.01825	6.9075	52.16	0.3375	0.28075	0.61175	0.22575	73.4775	0.01675	0.93525	1.081	0.966	2.46	3.7	11.77	0.68	22.53	539	4.95	43.66	44.3
CPACG	1	42	19	0	0.4	3	0.08575	0.02675	11.385	55.76	0.362	0.11825	0.54825	0.07275	64.2325	0.019	0.91075	1.07925	0.99175	1.92	3.2	11.42	0.95	22.71	574	4.21	43.16	43.93
CPACG	1	67	17	0	0.5	0	0.02075	0.01325	3.6	43.2325	0.3325	0.30075	0.45825	0.081	54.835	0.01675	0.95725	1.07925	0.9125	2.28	3.89	11.93	0.91	23.29	523	4.9	43.6	44.46
CPACG	2	60	16	0	0.4	1	0.074	0.025	8.95	41.5675	0.30475	0.19	0.486	0.1485	50.45	0.0175	0.94175	1.04325	0.79725	1.98	2.69	11.27	1.01	22.32	515	5.05	45.73	46.07
CPACG	2	71	17	0	0.5	1	0.0375	0.03325	4.75	41.785	0.35325	0.34675	0.455	0.07475	50.6575	0.11425	0.97925	1.0515	0.93	1.91	3.55	11.21	1.02	22.38	581	4.34	46.05	46.05
CPACG	1	56	18	0	0.4	2	0.1115	0.0325	12.86	57.8675	0.3925	0.20575	0.6585	0.22675	76.2575	0.05525	1.03425	1.09425	0.94425	2.19	3.52	11.87	0.82	23	602	4.97	42.57	43
CPACG	2	58	17	0	0.3	2	0.075	0.0225	8.2675	47.265	0.3585	0.36175	0.6175	0.26425	69.6925	0.09675	0.96	1.034	0.95825	1.79	4.15	12.2	1.37	22.98	633	5.12	42.66	43.16
CPACG	2	68	21	0	0.5	3	0.01825	0.01	2.1675	37.2175	0.31575	0.22975	0.46175	0.2375	56.2775	0.01325	0.79925	0.87825	0.80225	1.82	2.57	11.31	0.82	23.21	574	3.94	43.71	44.08
CPACG	1	66	24	0	0.4	2	0.066	0.02	7.115	56.6175	0.43	0.27425	0.7175	0.29925	88.9175	0.06925	0.7825	0.866	0.75575	1.98	4.01	12.11	1.08	22.76	569	4.44	44.73	45.57
CPACG	2	65	15	0	0.3	1	0.10825	0.03075	12.4425	52.8825	0.351	0.33925	0.6125	0.21325	72.6	0.05925	0.95175	1.05275	0.9475	2.17	4	11.65	1.08	21.57	513	4.98	46.41	47.87
CPACG	2	47	17	0	0.3	1	0.04675	0.015	5.5325	52.475	0.41075	0.1715	0.64075	0.24925	77.9325	0.0075	0.885	1.03075	0.9665	1.66	3.74	11.01	0.99	21.45	539	4.67	45.35	45.86
CPACG	2	53	21	0	0.5	5	0.036	0.01925	4.16	39.2425	0.32675	0.20075	0.409	0.036	43.985	0.06	0.8175	0.9	0.69825	1.8	2.71	11.18	0.87	21.52	535	4.81	46.01	46.14
CPACG	1	59	15	1	0.6	2	0.05175	0.0235	6.4825	49.2925	0.36925	0.271	0.4765	0.069	52.29	0.0775	0.89075	1.0325	0.90425	1.93	4.04	11.59	0.86	21.63	546	4.57	45.59	46.67
CPACG	1	59	19	0	0.3	3	0.045	0.01075	4.4825	38.2575	0.346	0.18575	0.38075	0	37.5925	0.019	0.966	1.08	0.734	2.26	3.1	11.49	0.8	22.84	504	4.25	42.95	43.06
CPACG	1	66	18	0	0.6	0	0.21	0.06675	23.6275	67.6575	0.364	0.27925	0.72575	0.25825	86.41	0.06575	1.10175	1.20425	1.01025	2.33	3.61	11.96	0.86	23.68	560	4.64	41.84	42.85
CPACG	2	63	16	0	0.3	0	0.17175	0.0685	18.8675	54.11	0.29225	0.25825	0.7325	0.34325	91.7	0.1435	0.9485	1.049	0.93325	2.07	3.69	11.52	0.85	22.95	540	4.87	44.91	42.62
CPACG	2	65	15	0	0.3	2	0.0165	0.0075	3.35	47.1425	0.3875	0.30825	0.53575	0.13925	59.0275	0	0.945	1.03675	0.96825	2.14	2.19	11.46	0.92	22.79	575	4.48	44.18	44.99
CPACG	1	48	14	0	0.4	3	0.045	0.015	5.375	46.0325	0.371	0.25075	0.631	0.26425	70.1325	0	0.8865	0.9765	0.82825	2.16	3.82	12.33	0.97	22.69	524	4.52	43.24	44.47
CPACG	1	68	17	0	0.5	1	0.0325	0.00925	4.25	49.81	0.36725	0.4025	0.61675	0.2485	72.0425	0	0.8025	0.9175	0.78175	1.68	3.07	11.68	1.33	21.93	525	5.35	46.17	46.57
CPACG	1	89	20	0	0.4	0	0.16325	0.06475	17.565	44.5675	0.25675	0.536	0.52	0.07425	56.8575	0.17075	0.83175	0.954	0.876	1.48	2.2	11.17	1.36	22.9	551	6.01	43.46	43.73
CPACG	1	68	20	0	0.6	3	0.08925	0.0315	11.0525	60.36	0.4115	0.255	0.696	0.23575	81.635	0.05	0.909	0.99325	0.79575	2.19	3.75	11.02	0.76	22.87	523	4.74	43.86	45.36
CPACG	2	68	17	0	0.6	1	0.1185	0.04825	14.0558	62.6175	0.42075	0.31575	0.60575	0.0875	61.9675	0.07825	0.96525	1.1075	0.88075	2.08	3.13	11.12	0.72	23.09	518	4.61	42.57	43.09
CPACG	1	72	14	0	0.4	2	0.12425	0.0435	12.1925	50.2	0.30975	0.3285	0.6315	0.24425	72.175	0.05575	0.8715	0.97175	0.8125	2	2.4	11.61	1.11	22.29	512	5.33	44.34	46.14
CPACG	2	65	19	0	0.3	0	0.0325	0.02075	3.5925	39.0675	0.30825	0.324	0.5915	0.279	67.4475	0.025	0.78725	0.87675	0.70075	1.79	3.23	11.01	1.12	21.51	515	4.73	45.29	45.83
CPACG	2	26	10	0	0.5	3	0.01425	0.0025	2.4325	33.2825	0.271	0.284	0.6935	0.47325	84.75	0	0.65175	0.75275	0.665	2.14	2.79	11.88	1.09	23.02	525	4.15	42.64	42.69
CPACG	2	50	12	0	0.3	0	0.07325	0.03675	7.14925	52.6675	0.45175	0.2775	0.51675	0.03175	49.1325	0.1325	0.92425	1.06175	0.8065	2.24	4.337	12.14	0.95	22.71	557	4.62	43.52	43.69
CPACG	1	68	22	0	0.6	3	0.06075	0.02575	6.9425	57.0825	0.4425	0.1515	0.635	0.14825	66.0025	0.06325	0.83425	1.015	0.72925	2.49	3.57	12.2	0.83	23.41	539	4.44	42.21	42.08
CPACG	2	60	21	0	0.3	3	0.00575	0.00425	0.835	42.7525	0.33725	0.17925	0.55675	0.23075	69.875	0.0325	0.724	0.82175	0.67	1.83	4.4	11.04	0.81	22.47	599	4.28	44.9	45.47
CPACG	2	57	15	0	0.3	0	0.10575	0.0575	13.425	46.6075	0.26175	0.3265	0.44825	0.03325	48.31	0.2125	1	1.0915	0.83925	2.15	3.02	11.04	0.83	22.68	543	4.5	42.66	43.17
CPACG	2	78	17	0	0.3	0	0.0235	0.02325	4.815	43.19	0.35425	0.334	0.56675	0.2125	73.7	0.05675	0.85325	0.9325	0.86075	1.69	2.54	10.78	1.11	23.37	562	4.43	43.47	44.65
CPACG	2	70	18	0	0.5	3	0.06675	0.01675	7.2725	42.76	0.2875	0.24325	0.536	0.205	70.6225	0.01575	0.84	0.889	0.64175	2.18	3.01	12.13	0.97	23.61	541	5.11	42.78	43.06
CPACG	1	78	17	2	0.5	2	0.0375	0.00925	5.25	35.2925	0.28325	0.505	0.645	0.3425	76.715	0.00575	0.86075	0.9125	0.76275	1.74	2.12	11.97	1.44	23.3	596	5.38	43.12	45.16
CPACG	1	56	27	0	0.4	3	0.04525	0.01325	5.6825	42.7925	0.32425	0.27825	0.479	0.14825	58.0925	0.01675	1.12425	1.2125	1.1025	1.89	2.27	10.91	0.8	22.84	524	4.52	43.46	44.16
CPACG	2	61	15	0	0.6	2	0.01925	0.00825	3.06575	37.71	0.27725	0.261	0.55175	0.27925	63.565	0.02575	0.80575	0.89675	0.7685	1.68	4.57	11.33	1.02	22.29	557	4.71	44.91	45.5
CPACG	2	72	14	0	0.4	2	0.04175	0.02	5.12325	47.8825	0.39225	0.26075	0.51	0.1025	63.475	0.06725	1.07425	1.15075	1.071	2.04	3.74	10.82	0.82	21.48	523	4.38	45.27	45.8
CPACG	1	61	23	0	0.4	0	0.12675	0.04	13.64	57.24	0.37425	0.1425	0.59425	0.1275	68.235	0.045	0.9815	1.06075	0.8385	2.09	4.14	11.22	0.99	22.05	566	4.47	45.61	46.55
CPACG	2	67	22	1	0.5	2	0.0425	0.01325	5.4425	50.65	0.41825	0.14675	0.5835	0.1425	66.8175	0.03675	1.25225	1.29825	1.144	2.19	3.59	11.48	0.78	23.44	534	4.54	42.44	43.06
CPACG	1	62	18	0	0.3	3	0.01825	0.01075	3.075	43.77	0.3835	0.28725	0.4985	0.1125	56.8575	0.0175	0.9425	1.096	0.9565	2.07	3.77	11.87	0.93	23.38	571	4.38	41.06	41.83
CPACG	2	68	15	0	0.3	1	0.08425	0.03675	11.2675	52.1075	0.353	0.29975	0.669	0.26075	84.375	0.07425	0.77575	0.886	0.78325	1.78	2.91	10.29	0.7	20.98	552	4.32	48.11	48.99
CPACG	2	67	20	0	0.3	0	0.09925	0.03925	12.09	50.9275	0.31675	0.28575	0.556	0.1475	59.6925	0.05	0.92825	0.9825	0.75325	2	3.15	11.28	1.05	22.06	560	4.25	44.48	45.12
CPACG	2	70	13	0	0.3	1	0.12275	0.04	14.89	51.1425	0.334	0.22775	0.4975	0.03575	57.6	0.0475	0.98	1.13425	0.919	2.17	4.92	11.86	0.85	22.72	491	4.7	42.38	43.46
